# Supplementary material for: ﻿A new species in Begonia sect. Diploclinium (Begoniaceae) from Guangxi, South China
Source: PhytoKeys. 2024 Dec 5;249:277–85. doi: 10.3897/phytokeys.249.133724 (PMC11638708; doi:10.3897/phytokeys.249.133724)
Supplement: XML Treatment for Begonia fangchengensis [file phytokeys.249.133724-treatment1.xml]

<!DOCTYPE tp:taxon-treatment
  PUBLIC "-//TaxonX//DTD Taxonomic Treatment Publishing DTD v0 20100105//EN" "tax-treatment-NSO.dtd">
<tp:taxon-treatment xmlns:tp="http://www.plazi.org/taxpub"><tp:treatment-meta><kwd-group><label>Taxon classification</label><kwd>
              <named-content content-type="kingdom">Plantae</named-content>
            </kwd><kwd>
              <named-content content-type="order">Cucurbitales</named-content>
            </kwd><kwd>
              <named-content content-type="family">Begoniaceae</named-content>
            </kwd></kwd-group><mixed-citation publication-type="journal"><person-group><name><surname>Hu</surname><given-names>Ping-Ting</given-names></name><name><surname>Huang</surname><given-names>Yu-Ni</given-names></name><name><surname>Zhang</surname><given-names>Meng-Ni</given-names></name><name><surname>Chen</surname><given-names>Bi-Xuan</given-names></name><name><surname>Huang</surname><given-names>Shu-Shu</given-names></name><name><surname>Li</surname><given-names>Ren-Kun</given-names></name><name><surname>Wang</surname><given-names>Wen-Guang</given-names></name><name><surname>Feng</surname><given-names>Xin-Xin</given-names></name></person-group><article-title>﻿A new species in <italic><tp:taxon-name><tp:taxon-name-part taxon-name-part-type="genus" reg="Begonia">Begonia</tp:taxon-name-part></tp:taxon-name></italic> sect. <italic><tp:taxon-name><tp:taxon-name-part taxon-name-part-type="genus" reg="Begonia"/><tp:taxon-name-part taxon-name-part-type="section" reg="Diploclinium">Diploclinium</tp:taxon-name-part></tp:taxon-name></italic> (<tp:taxon-name><tp:taxon-name-part taxon-name-part-type="family">Begoniaceae</tp:taxon-name-part></tp:taxon-name>) from Guangxi, South China</article-title><source>PhytoKeys</source><day>05</day><month>12</month><year>2024</year><volume>249</volume><fpage>277</fpage><lpage>285</lpage><pub-id pub-id-type="doi">10.3897/phytokeys.249.133724</pub-id></mixed-citation></tp:treatment-meta><tp:nomenclature><label>﻿</label><tp:taxon-name>
            <object-id xmlns:xlink="http://www.w3.org/1999/xlink" content-type="arpha" xlink:type="simple">F36A060F-0BD8-57F8-B278-533F251D1453</object-id>
            <tp:taxon-name-part taxon-name-part-type="genus" reg="Begonia">Begonia</tp:taxon-name-part>
            <tp:taxon-name-part taxon-name-part-type="species" reg="fangchengensis">fangchengensis</tp:taxon-name-part>
            <object-id xmlns:xlink="http://www.w3.org/1999/xlink" content-type="ipni" xlink:type="simple">urn:lsid:ipni.org:names:77346002-1</object-id>
          </tp:taxon-name><tp:taxon-authority>Y.N.Huang, X.X.Feng &amp; R.K.Li</tp:taxon-authority><tp:taxon-status xmlns:xlink="http://www.w3.org/1999/xlink" xlink:type="simple">sp. nov.</tp:taxon-status><xref ref-type="fig" rid="F1">Figs 1</xref><xref ref-type="fig" rid="F2">, 2</xref></tp:nomenclature><tp:treatment-sec sec-type="material" id="SECID0EBKAC"><title>Type.</title><p><bold>China</bold> • Guangxi Zhuang Autonomous Region (广西壮族自治区), Fangchenggang City (防城港市), Fangcheng District (防城区), Shiwanshan Yao Autonomous Town (十万山瑶族乡), Bajiao Mountain, <named-content xmlns:xlink="http://www.w3.org/1999/xlink" content-type="dwc:verbatimCoordinates" xlink:type="simple"><named-content content-type="geo-json" specific-use="{&#34;type&#34;:&#34;Point&#34;,&#34;coordinates&#34;:[108.238889,21.948333]}" id="NCID0EMKAC" xlink:type="simple">21°56'54"N, 108°14'20"E</named-content></named-content>, (Fig. <xref ref-type="fig" rid="F3">3</xref>), 198 m alt., on the rock or slope beside the stream, 18 October 2021, <italic>Yu Ni Huang, Xin Xin Feng</italic> &amp; <italic>Ren Kun Li</italic> (holotype: 0925761, <named-content xmlns:xlink="http://www.w3.org/1999/xlink" content-type="dwc:institutional_code" xlink:title="Herbarium of South China Botanical Garden" xlink:href="http://grbio.org/institution/south-china-botanical-garden" xlink:type="simple">IBSC</named-content>!).</p><fig id="F1" position="float" orientation="portrait"><object-id xmlns:xlink="http://www.w3.org/1999/xlink" content-type="doi" xlink:type="simple">10.3897/phytokeys.249.133724.figure1</object-id><object-id xmlns:xlink="http://www.w3.org/1999/xlink" content-type="arpha" xlink:type="simple">D3575E73-B195-5422-9BCF-B465ED3A7AA4</object-id><label>Figure 1.</label><caption><p><italic><tp:taxon-name><tp:taxon-name-part taxon-name-part-type="genus" reg="Begonia">Begonia</tp:taxon-name-part><tp:taxon-name-part taxon-name-part-type="species" reg="fangchengensis">fangchengensis</tp:taxon-name-part></tp:taxon-name></italic> drawn by Yunxiao Liu <bold>A</bold> habitat <bold>B</bold> stipule <bold>C, D</bold> bracts of inflorescences <bold>E, F</bold> front and back view of staminate flower <bold>G</bold> androecium <bold>H</bold> stamens <bold>I, J</bold> pistillate flower with 3 or 5 tepals <bold>K</bold> styles <bold>L</bold> styles and ovary <bold>M–Q</bold> ovary section from upper to lower positions.</p></caption><graphic xmlns:xlink="http://www.w3.org/1999/xlink" xlink:href="phytokeys-249-277_article-133724__-g001.jpg" position="float" orientation="portrait" xlink:type="simple" id="oo_1191112.jpg"><uri content-type="original_file" xlink:type="simple">https://binary.pensoft.net/fig/1191112</uri></graphic></fig><fig id="F2" position="float" orientation="portrait"><object-id xmlns:xlink="http://www.w3.org/1999/xlink" content-type="doi" xlink:type="simple">10.3897/phytokeys.249.133724.figure2</object-id><object-id xmlns:xlink="http://www.w3.org/1999/xlink" content-type="arpha" xlink:type="simple">CCAF283C-17E9-59D3-8516-25C5FF08B147</object-id><label>Figure 2.</label><caption><p>Habitat and morphology of <italic><tp:taxon-name><tp:taxon-name-part taxon-name-part-type="genus" reg="Begonia">Begonia</tp:taxon-name-part><tp:taxon-name-part taxon-name-part-type="species" reg="fangchengensis">fangchengensis</tp:taxon-name-part></tp:taxon-name></italic><bold>A</bold> habitat <bold>B</bold> flowering plant <bold>C</bold> creeping rhizome <bold>D</bold> stipules <bold>E</bold> leaf blade (adaxial) <bold>F, G</bold> leaf blade (abaxial) <bold>H</bold> juvenile leaf <bold>I</bold> inflorescence <bold>J</bold> bracts <bold>K, L</bold> front and side views of staminate flower <bold>M, N</bold> front and side views of androecium <bold>O</bold> stamens <bold>P</bold> pistillate flower with 3 tepals <bold>Q, R, S</bold> pistillate flower with 5 tepals <bold>T</bold> stigmas and ovary <bold>U</bold> ovary sections from upper to lower positions <bold>V</bold> capsule (Photos by Z.X. Liu).</p></caption><graphic xmlns:xlink="http://www.w3.org/1999/xlink" xlink:href="phytokeys-249-277_article-133724__-g002.jpg" position="float" orientation="portrait" xlink:type="simple" id="oo_1191113.jpg"><uri content-type="original_file" xlink:type="simple">https://binary.pensoft.net/fig/1191113</uri></graphic></fig></tp:treatment-sec><tp:treatment-sec sec-type="diagnosis" id="SECID0EDOAC"><title>Diagnosis.</title><p><italic><tp:taxon-name><tp:taxon-name-part taxon-name-part-type="genus" reg="Begonia">Begonia</tp:taxon-name-part><tp:taxon-name-part taxon-name-part-type="species" reg="fangchengensis">fangchengensis</tp:taxon-name-part></tp:taxon-name></italic> mostly resembles <italic><tp:taxon-name><tp:taxon-name-part taxon-name-part-type="genus" reg="Begonia">B.</tp:taxon-name-part><tp:taxon-name-part taxon-name-part-type="species" reg="rotundilimba">rotundilimba</tp:taxon-name-part></tp:taxon-name></italic> in its elliptic leaf blade, palmate veins, dichasial cyme, three styles, axile placentation, and unequally 3-winged capsule. However, there are creeping rhizome, pilose stipule, red and densely pilose petiole, pubescent leaf blade and pilose inflorescence bract, sparsely pilose ovary and the zygomorphic androecium in <italic><tp:taxon-name><tp:taxon-name-part taxon-name-part-type="genus" reg="Begonia">B.</tp:taxon-name-part><tp:taxon-name-part taxon-name-part-type="species" reg="fangchengensis">fangchengensis</tp:taxon-name-part></tp:taxon-name></italic>. These characters differ from the erect stem at anthesis, the green and densely villous petiole, the glabrous stipule, leaf blade, inflorescence bract, ovary and actinomorphic androecium in <italic><tp:taxon-name><tp:taxon-name-part taxon-name-part-type="genus" reg="Begonia">B.</tp:taxon-name-part><tp:taxon-name-part taxon-name-part-type="species" reg="rotundilimba">rotundilimba</tp:taxon-name-part></tp:taxon-name></italic>.</p></tp:treatment-sec><tp:treatment-sec sec-type="description" id="SECID0EVPAC"><title>Description.</title><p>Perennial evergreen herb, monoecious, 15–30 cm height.</p><p><bold><italic>Rhizome</italic></bold> creeping, ca. 6–8 cm long and 8–10 mm in diameter, internode short. <bold><italic>Stipules</italic></bold> membranous, reddish-green, translucent, triangular, 4.5–8 × 4–5 mm, pilose. <bold><italic>Leaves</italic></bold> all basal, petiole 10–15 cm long, red and densely white pilose; leave blade asymmetric, widely ovate to elliptic, 12–17 × 8–10 cm; fleshy; adaxially bright green and smooth; abaxially pale-green, densely covered with white pilose along the veins; base oblique-cordate; margin irregularly denticulate; apex caudate acuminate; venation palmate, primary veins 8, adaxially slightly concave, abaxially convex. <bold><italic>Inflorescences</italic></bold> arising directly from rhizome, dichasial cymes, peduncle 6.5–8 cm long, pilose; flowers unisexual, 2–5 flowers per inflorescence; bracts membranous, pale green, triangular to subcircular, 2–3 lobed apically, margin serrate with cilia, 7–8 × 4–6 mm. <bold><italic>Staminate flower</italic></bold> tepals 4, white; outer 2 larger, widely ovate, 17–21 × 15–20 mm, abaxially sparsely pubescent; inner 2, lanceolate, margin entire, 10–12 × 4–6 mm, glabrous; androecium zygomorphic, sub-globose, ca. 6 mm in diameter; stamens numerous, 3–3.5 mm long, filaments fused at base; anthers yellow, ca. 1.5 mm long, cuneiform, apex slightly bent and retuse. <bold><italic>Pistillate flower</italic></bold> tepals 3–5, white, glabrous; outer 2, widely ovate to subcircular, margin entire, 11–12 × 9–10 mm; inner 1–3, widely ovate, 8–11 × 4–7 mm; ovary yellowish-green, trigonous-ellipsoid, 8.0–8.5 × 5.2–5.5 mm (wings excluded), sparsely pilose, 3-locular, upper 1 (abaxial wing side) degenerated occasionally; placentation axile, bilamellate. <bold><italic>Styles</italic></bold> 3, fused at base, yellow, ca. 3 mm in diameter, stigma spirally U-shaped twisted. <bold><italic>Capsules</italic></bold> nodding, trigonous-ellipsoid, 9–10 × 6.0–6.5 mm (wings excluded), yellowish-green, sparsely pilose, wings 3, unequal, 2-lateral wings smaller, crescent-shaped, abaxial wing semilune-shaped.</p></tp:treatment-sec><tp:treatment-sec sec-type="distribution" id="SECID0EXAAE"><title>Distribution and habitat.</title><p>Currently only known from one locality in Fangcheng District, Fangchenggang City, Guangxi, China (Fig. <xref ref-type="fig" rid="F3">3</xref>). It grows in shaded environments along the stream or near a waterfall under the broad-leaved forest.</p><fig id="F3" position="float" orientation="portrait"><object-id xmlns:xlink="http://www.w3.org/1999/xlink" content-type="doi" xlink:type="simple">10.3897/phytokeys.249.133724.figure3</object-id><object-id xmlns:xlink="http://www.w3.org/1999/xlink" content-type="arpha" xlink:type="simple">8DF6FF78-4615-5003-A4DC-B3693C52E4A8</object-id><label>Figure 3.</label><caption><p>Distribution of <italic><tp:taxon-name><tp:taxon-name-part taxon-name-part-type="genus" reg="Begonia">B.</tp:taxon-name-part><tp:taxon-name-part taxon-name-part-type="species" reg="fangchengensis">fangchengensis</tp:taxon-name-part></tp:taxon-name></italic>, <italic><tp:taxon-name><tp:taxon-name-part taxon-name-part-type="genus" reg="Begonia">B.</tp:taxon-name-part><tp:taxon-name-part taxon-name-part-type="species" reg="rotundilimba">rotundilimba</tp:taxon-name-part></tp:taxon-name></italic> and <italic><tp:taxon-name><tp:taxon-name-part taxon-name-part-type="genus" reg="Begonia">B.</tp:taxon-name-part><tp:taxon-name-part taxon-name-part-type="species" reg="sinovietnamica">sinovietnamica</tp:taxon-name-part></tp:taxon-name></italic>.</p></caption><graphic xmlns:xlink="http://www.w3.org/1999/xlink" xlink:href="phytokeys-249-277_article-133724__-g003.jpg" position="float" orientation="portrait" xlink:type="simple" id="oo_1191114.jpg"><uri content-type="original_file" xlink:type="simple">https://binary.pensoft.net/fig/1191114</uri></graphic></fig></tp:treatment-sec><tp:treatment-sec sec-type="phenology" id="SECID0EPCAE"><title>Phenology.</title><p>November-December (Flowering), January- February (Fruiting).</p></tp:treatment-sec><tp:treatment-sec sec-type="etymology" id="SECID0EUCAE"><title>Etymology.</title><p>The specific epithet “<italic><tp:taxon-name><tp:taxon-name-part taxon-name-part-type="genus" reg="Begonia"/><tp:taxon-name-part taxon-name-part-type="species" reg="fangchengensis">fangchengensis</tp:taxon-name-part></tp:taxon-name></italic>” refers to the Fangcheng District, Guangxi where the species is distributed.</p></tp:treatment-sec><tp:treatment-sec sec-type="Conservation" id="SECID0EEDAE"><title>Conservation.</title><p>Only two populations with approximately 200 individuals have been found in the type locality. According to the IUCN Red List Categories and Criteria (<xref ref-type="bibr" rid="B7">IUCN 2024</xref>), <italic><tp:taxon-name><tp:taxon-name-part taxon-name-part-type="genus" reg="Begonia">B.</tp:taxon-name-part><tp:taxon-name-part taxon-name-part-type="species" reg="fangchengensis">fangchengensis</tp:taxon-name-part></tp:taxon-name></italic> should be assessed as ‘Endangered (D)’ due to its small geographic distribution and low population size.</p></tp:treatment-sec><ref-list><ref id="B7"><mixed-citation xmlns:xlink="http://www.w3.org/1999/xlink" xlink:type="simple">IUCN (<year>2024</year>) Guidelines for Using the IUCN Red List Categories and Criteria. Version 16, prepared by the Standards and Petitions Committee of the IUCN Species Survival Commission. <ext-link xlink:href="https://www.iucnredlist.org/resources/redlistguidelines" ext-link-type="uri" xlink:type="simple">https://www.iucnredlist.org/resources/redlistguidelines</ext-link> [accessed 18<sup>th</sup> October 2024]</mixed-citation></ref></ref-list></tp:taxon-treatment>
